# Supplementary material for: Proinflammatory macrophages transporting gut-derived bacterial DNA drive autoimmune arthritis in spondyloarthropathy
Source: JCI Insight. 2025 Jul 31;10(17):e188028. doi: 10.1172/jci.insight.188028 (PMC12487687; doi:10.1172/jci.insight.188028)
Supplement: Supporting data values [file jciinsight-10-188028-s098.xlsx]

## Sheet: Fig. 2A
Ileitis
Microbiome	L.m	L.m	P.g	P.g	P.g+L.m	P.g+L.m	ASF	ASF	GF	GF
Curdlan	+	+	+	+	+	+	+	+	+	+
Anti-IL-23p19	-	+	-	+	-	+	-	+	-	+
	18	2	32	2	16	3	3	0	1	0
	28	1	32	1	2	2	1	0	0	0.5
	36	4	24	0	4	12	2	0	0	0.5
	12	5	24	1	12	1	8	0	1
	4	6	3	1	6	0	2		1
	0	0	4	0			3		1
	0	0	21	2			3		0
		1	6	0			28		0
			28				3
Each row represents one biological replicate

## Sheet: Fig. 2B
Enthesitis
Microbiome	L.m	L.m	P.g	P.g	P.g+L.m	P.g+L.m	ASF	ASF	GF	GF
Curdlan	+	+	+	+	+	+	+	+	+	+
Anti-IL-23p19	-	+	-	+	-	+	-	+	-	+
	5	2	5	2	4	1	4	1	4	1
	2	3	3	0	5	0	5	1	3	1
	4	2	5	0	5	1	5	1	2	1
	4	2	5	0	4	1	5	3	3
	2	2	5	1	4	0	4		2
	2	0	5	1			5
	2	1	5	1			5
			5				5
							5
Each row represents one biological replicate

## Sheet: Fig. 2C
Peripheral Arthritis
Microbiome	L.m	L.m	P.g	P.g	P.g+L.m	P.g+L.m	ASF	ASF	GF	GF
Curdlan	+	+	+	+	+	+	+	+	+	+
Anti-IL-23p19	-	+	-	+	-	+	-	+	-	+
	3	1	5	0	4	0	3	1	0	1
	1	1	3	0	3	0	4	0	0	0
	1	1	3	0	5	0	5	1	0	0
	1	1	5	0	4	0	3	3	0
	3	1	3	0	2	0	2		2
	2	0	5	0			5
	3	1	5	1			5
		1	5	1			2
							5
Each row represents one biological replicate

## Sheet: Fig. 3B
Il23a
SKG
Microbiome	GF	GF	L.m	L.m	P.g	P.g	ASF	ASF
Curdlan	-	+	-	+	-	+	-	+
	-0.129532	0.269219	0.376029	0.624681	-0.231984	0.134158	-0.0675262	0.0888446
	-0.188653	0.187938	0.476832	0.573661	0.316744	0.380831	-0.0963675	-0.325139
	0.0243584	0.159128	0.48833	0.719333	-0.00967003	0.645013	-0.248721	0.108073
	0.193561	0.309769	0.324313	0.746711	0.0422762	0.682211	-0.471083	-0.144481
	0.100264	0.434189	0.503791	0.530426	0.0742421	0.588427	-0.210419	-0.00744648
BALB/c
Microbiome	GF	GF	L.m	L.m	P.g	P.g	ASF	ASF
Curdlan	-	+	-	+	-	+	-	+
	0.0316901	-0.293899	-0.109233	-0.184183	0.0480626	-0.284591	-0.590067	-0.187755
	-0.0316901	0.0723614	-0.241663	-0.420677	-0.0195418	-0.270828	-0.207608	-0.764472
							-0.153045	0.135133
							-0.175874	-0.198596
							-0.390406	-0.199971
Each row represents one biological replicate

## Sheet: Fig. 3C
Grp78
SKG
Microbiome	GF	GF	L.m	L.m	P.g	P.g	ASF	ASF
Curdlan	-	+	-	+	-	+	-	+
	0.152777	-0.139584	0.483123	0.251333	0.33697	0.138986	-0.148213	-0.139704
	-0.000329458	-0.559749	0.293143	0.137734	0.371806	0.214136	-0.216434	-0.413655
	-0.0438647	0.18301	0.656627	0.370716	0.418948	-0.362366	-0.315142	-0.224186
	-0.0062256	0.111694	0.435395	0.508676	0.205012	-0.158612	-0.232792	-0.100802
	-0.102357	-0.172058	0.411842	0.243158	0.067444	-0.14973	-0.175892	-0.149493
BALB/c
Microbiome	GF	GF	L.m	L.m	P.g	P.g	ASF	ASF
Curdlan	-	+	-	+	-	+	-	+
	0.446911	0.314073	-0.0630775	0.135547	0.0988873	0.2357	-0.576848	-0.552411
	0.229544	0.363881	0.207383	-0.00735442	0.122378	0.110836	-0.512572	-0.417215
							-0.793398	-0.486372
							-0.528369	-0.457468
							-0.599432
Each row represents one biological replicate

## Sheet: Fig. 3D
sXbp1
SKG
Microbiome	GF	GF	L.m	L.m	P.g	P.g	ASF	ASF
Curdlan	-	+	-	+	-	+	-	+
	-0.0998186	0.192238	0.21643	0.435852	0.1286	0.519047	0.0293838	-0.0840728
	-0.146363	0.233557	0.216419	0.503469	0.276682	0.551632	-0.217527	-0.0443122
	-0.112568	-0.216289	0.314307	0.307617	0.0354257	0.50906	0.0884905	-0.0614803
	0.10889	-0.410944	0.0596841	0.513669	-0.66368	0.772704	-0.145694	0.114944
	0.249858	-0.0590305	0.193403	0.191704	-0.178218	0.11377	0.109916	0.0244857
BALB/c
Microbiome	GF	GF	L.m	L.m	P.g	P.g	ASF	ASF
Curdlan	-	+	-	+	-	+	-	+
	0.164474	0.182659	-0.0230759	0.0396332	0.148147	0.0597923	0.0265333	-0.173277
	-0.164474	0.305647	0.0399421	-0.0213505	-0.0756359	-0.0168599	-0.116907	-0.131356
							-0.105684	-0.197226
							0.00689371	-0.199971
							-0.209012	-0.208309
Each row represents one biological replicate

## Sheet: Fig. 4B
Microbiome	L.m	L.m	P.g	P.g	ASF	ASF	GF	GF
Curdlan	-	+	-	+	-	+	-	+
	10	5.93333	9.03333	6.03	7.1	9.46667	12.9667	10.8333
	10.2685	8.22	8.7	6.76667	12.9	7	10.6667	10.4333
	9.23333	4.73333	10.9333	3.36667	10.8667	10.2333
					12.8	8.96667
					10.1	7.8
Each row represents one biological replicate

## Sheet: Fig. 4C
SKG										BALB/c
Muc2										Muc2
Microbiome	GF	GF	L.m	L.m	P.g	P.g	ASF	ASF		Microbiome	GF	GF	L.m	L.m	P.g	P.g	ASF	ASF
Curdlan	-	+	-	+	-	+	-	+		Curdlan	-	+	-	+	-	+	-	+
	-0.00211145	-0.152804	0.620141	0.347556	0.353735	0.321679	0.425547	0.398397			-0.380448	-0.254262	-0.621857	-0.54327	-0.294675	-0.628415	0.663299	0.700335
	0.220563	-0.583842	0.454982	-0.133553	0.551585	0.348813	0.343661	0.365231			-1.12378	-0.681478	-0.30237	-0.82533	-0.522589	-0.514179	0.667051	0.404113
	-0.398842	0.150646	0.761274	0.579036	0.13667	-0.0843944	0.39096	0.496793									0.346545	0.161829
	-0.0208205		0.411847	0.33085	0.359966	-1.75572	0.262942	0.264605									0.446635	0.185457
	0.201209		0.292369	0.404728	0.25352	-1.1333	0.408925	0.366576									0.481986	0.283652
Tjp1										Tjp1
Microbiome	GF	GF	L.m	L.m	P.g	P.g	ASF	ASF		Microbiome	GF	GF	L.m	L.m	P.g	P.g	ASF	ASF
Curdlan	-	+	-	+	-	+	-	+		Curdlan	-	+	-	+	-	+	-	+
	0.166892	0.375953	0.326405	0.308148	0.104108	0.283976	0.14884	0.429758			1.96706	2.01665	2.09609	1.234	1.78435	2.00487	1.6778	1.61313
	0.159747	-0.146594	0.443933	0.262554	0.341229	0.314162	0.164555	0.246132			1.20524	1.33598	1.41234	1.14264	1.96301	1.77902	1.69736	1.68749
	-0.0500232	0.396308	0.495174	0.464483	0.470092	0.449964	0.206874	0.361027									1.61763	1.45065
	-0.276615	-0.325764	0.380754	0.355326	-0.0346742	0.208546	0.139532	0.191366									1.63135	1.58936
			0.339405	0.271079	0.120958	-0.156786	0.0732796	0.314819									1.7143	1.51273
Ocln										Ocln
Microbiome	GF	GF	L.m	L.m	P.g	P.g	ASF	ASF		Microbiome	GF	GF	L.m	L.m	P.g	P.g	ASF	ASF
Curdlan	-	+	-	+	-	+	-	+		Curdlan	-	+	-	+	-	+	-	+
	-0.0903147	0.0590321	0.0492698	0.0225233	-0.0980201	-0.0171113	0.226043	0.547275			1.89478	1.89959	1.91946	1.78918	1.64963	1.92686	1.57683	1.40774
	-0.122147	-0.165659	0.0961364	-0.206009	0.189981	0.086476	0.257952	0.825315			1.66092	1.90618	2.09286	1.70855	1.87766	1.72692	1.44503	1.51364
	0.473606	0.45934	0.24355	0.10157	0.0879984	0.414633	0.369929	0.488401									1.25419	0.938305
	-0.261144	-0.211083	0.0902422	-0.0832547	0.0565626	-0.563136	0.335692	0.423064									1.20142	1.34204
			0.00646895	-0.000458115	-0.0705323	-0.0900463	0.142113	0.540151									1.49949	1.35473
Each row represents one biological replicate

## Sheet: Fig. 4D
SKG										BALB/c
Reg3g										Reg3g
Microbiome	GF	GF	L.m	L.m	P.g	P.g	ASF	ASF		Microbiome	GF	GF	L.m	L.m	P.g	P.g	ASF	ASF
Curdlan	-	+	-	+	-	+	-	+		Curdlan	-	+	-	+	-	+	-	+
	-0.0648265	0.494543	0.56757	0.294418	0.150104	0.919798	-0.633376	-0.264227			0.181361	0.521139	-0.282359	0.546739	-0.3744	0.547017	-0.578751	-0.179591
	0.0870198	0.795155	0.662777	0.248015	0.619265	1.03191	-0.364947	-0.755408			-0.477614	0.705535	-0.155848	0.321926	-0.0633296	0.844297	-0.456749	-0.59134
	0.179358	0.62416	0.231586	0.49612	0.0138525	0.0432305	-0.534415	-0.0570742									-0.591864	-0.483768
	0.264637	0.816855	-0.101239	1.14984	0.398079	0.599754	-0.0667186	-0.802235									-0.00102865	-0.424612
	-0.466189	0.547818	0.326534	0.713918	0.203699	0.220988	-0.103323	-0.210127									-0.500967
Reg3b										Reg3b
Microbiome	GF	GF	L.m	L.m	P.g	P.g	ASF	ASF		Microbiome	GF	GF	L.m	L.m	P.g	P.g	ASF	ASF
Curdlan	-	+	-	+	-	+	-	+		Curdlan	-	+	-	+	-	+	-	+
	-0.445928	0.451328	0.795777	0.49682	0.281773	0.928553	-0.0825914	-0.39955			0.11845	0.729195	-0.18186	0.727073	-0.35318	0.601966	-0.25873	-0.570236
	0.30833	0.861954	0.846388	0.196953	0.589395	0.975807	-0.613105	-0.199804			-0.463947	1.02625	-0.116956	0.384069	-0.0620193	0.921095	-0.7784	-0.358181
	0.208349	0.722231	0.367645	0.632924	-0.0606178	0.227265	0.157944	-0.343043									-0.350173	-0.604092
	0.203168	0.795516	0.257375	1.25885	0.555228	0.604074	-0.436577	0.105758									-0.369548	0.144481
	-0.273918	0.87013	0.547386	0.946498	0.328593	0.56206	0.0907375	-0.0621514										-0.38938

## Sheet: Fig. 6B
Strain	BALB/c	BALB/c	BALB/c	BALB/c	BALB/c	BALB/c	SKG	SKG	SKG	SKG	SKG	SKG
Microbiome	GF	GF	L.m	L.m	P.g	P.g	GF	GF	L.m	L.m	P.g	P.g
Curdlan	-	+	-	+	-	+	-	+	-	+	-	+
	0.064	0.004	0.034	0.04	0	0.002	0	0	0	0.562	0.101	0.238
	0.058	0.028	0.019	0.209	0.035	0.032	0	0	0	0.05	0.041	0.184
	0.013	0.096	0.015	0.269	0.003	0.068	0.091	0	0.062	0.139	0.161	0.056
	0.015	0.017	0.043	0.164	0	0.157	0.08	0	0.134	0.556	0.042	0.31
	0.02	0.023	0.053	0.056	0.037	0.121	0.032	0	0.003	0.123	0.108	0.291
	0	0.006	0.025	0.299	0.012	0.209	0.219	0	0.008	0.04	0.169	0.095
	0.015	0	0.044	0.052	0.119	0.318	0.066	0	0.056	0.068	0.038	0.073
	0.106	0	0.169	0.103	0.117	0.102	0.041	0.048	0.077	0.049	0.134	0.111
	0.004	0	0.103	0.207	0.024	0.132	0.008	0.021	0.023	0.059	0.044	0.029
	0.047	0.002	0.017	0.119	0.044	0.257	0	0.025	0.042	0.279	0.022	0.003
	0.005	0.021	0	0.109	0	0.056	0	0.018	0.018	0.034	0.066	0.489
	0.004	0	0	0.588	0	0.054	0.025	0.02	0.017	0.017	0.043	0.362
	0.006	0.036	0	0.27	0.058	0.028	0	0.013	0	0.433	0.087	0.19
	0.006	0.049	0.008	0.021	0.002	0.037	0	0.014	0.012	0.415	0.008	1.279
	0.008	0.02	0.029	0.161	0.052	0.035	0.008	0.007	0.012	0.27	0.018	0.357
	0.01	0.003	0.01	0.112	0	0.055	0.007	0	0.216	0.905	0.154	0.358
	0.037	0	0.036	0.163	0.065	0.092	0	0	0.524	0.371	0.089	1.318
	0.007	0.006	0	0.254	0	0.02	0.02	0	0.397	0.047	0.048	1.367
	0.004	0	0.004	0.462	0.022	0.091	0	0.005	0.286	0.873	0.035	0.232
	0.011	0.025	0	0.176	0	0.13	0.006	0	0.132	0.005	0.084	0.202
	0.012	0.017	0.009	0.19	0.003	0.032	0.021	0.014	0.567	0.405	0.105	0.217
	0	0.004	0.008	0.157	0.026	0.011	0.012	0.018	0.165	0.572	0.105	0.316
	0.009	0	0	0.092	0.006	0.094	0	0.036	0.724	0.594	0.041	0.216
	0.015	0	0	0.01	0.046	0	0	0.014	0.341	1.15	0.016	0.166
	0.015	0	0	0.005	0.019	0.091	0	0.018	0.279	0.399	0.109	0.185
	0.007	0.017	0	0.132	0.064	0.06	0	0	0.434	0.118	0.004	0.03
	0.076	0	0	0.502	0.064	0.079	0	0	0.118	0.005	0.006	0.007
	0.238	0.003	0	0.31	0.041	0.13	0	0.023	0.354	1.091	0.028	0.036
	0.057	0	0.126	0.159	0.022	0.089	0	0.017	0.06	0.103	0.252	0.245
	0.031	0	0.011	0.053	0.016	0.077	0.007	0.129	0.012	0.01	0.056	0.303
Each row represents one region of interest

[truncated: 26 more sheets: Fig. 6C, Fig. 7C, Fig. 11F, Fig. 11G, Fig. 11H, Fig. 12B, Fig. 12C, Fig. 12D, Fig. 12E, Fig. 13B, Fig. 13C, Fig. 13D, Fig. S2B, Fig. S3B, Fig. S4A, Fig. S4B, Fig. S4C, Fig. S4D, Fig. S5A, Fig. S9D …]
